# Supplementary material for: Salicylic Acid Mediates Chitosan-Induced Immune Responses and Growth Enhancement in Barley
Source: Int J Mol Sci. 2024 Dec 10;25(24):13244. doi: 10.3390/ijms252413244 (PMC11676727; doi:10.3390/ijms252413244)
Supplement: Supplementary file 1 [file ijms-25-13244-s001.zip]

Archive with 1 entries (1 files):
- ijms-3357000-supplementary.pdf
